# Supplementary material for: Synthesis of Highly Conductive Poly(3-hexylthiophene) by Chemical Oxidative Polymerization Using Surfactant Templates
Source: Polymers (Basel). 2022 Sep 15;14(18):3860. doi: 10.3390/polym14183860 (PMC9503232; doi:10.3390/polym14183860)
Supplement: Supplementary file 1 [file polymers-14-03860-s001.zip]

Archive with 1 entries (1 files):
- polymers-1874026-supplementary.pdf
